# Supplementary material for: Effects of the Host Plants of the Maize-Based Intercropping Systems on the Growth, Development and Preference of Fall Armyworm, Spodoptera frugiperda (Lepidoptera: Noctuidae)
Source: Insects. 2024 Jan 2;15(1):26. doi: 10.3390/insects15010026 (PMC10816231; doi:10.3390/insects15010026)
Supplement: Supplementary file 1 [file insects-15-00026-s001.zip]

Archive with 1 entries (1 files):
- insects-2714699-supplementary.pdf
